# Supplementary material for: A two-circular RNA signature as a noninvasive diagnostic biomarker for lung adenocarcinoma
Source: J Transl Med. 2019 Feb 18;17:50. doi: 10.1186/s12967-019-1800-z (PMC6380039; doi:10.1186/s12967-019-1800-z)
Supplement: Supplementary file 2 — Additional file 2: Table S1. The predicted miRNA targets for hsa_circ_0086414 in the CircBank database. Table S2. The miRNAs that were significantly differentially expressed between the EGFR mutated and EGFR wild-type LUAD patients in the GSE119268 dataset. Table S3. Nine miRNAs might be the targets for hsa-circ-0086414 and that were differentially expressed in patients with and without EGFR mutations. [file 12967_2019_1800_MOESM2_ESM.xlsx]

## Sheet: Table S1
Table S1. The predicted miRNA targets for hsa_circ_0086414 in the CircBank database.
miRNAs
hsa-miR-4674
hsa-miR-4437
hsa-let-7a-2-3p
hsa-let-7g-3p
hsa-miR-103a-3p
hsa-miR-107
hsa-miR-1182
hsa-miR-1183
hsa-miR-1202
hsa-miR-1236-5p
hsa-miR-1238-3p
hsa-miR-1246
hsa-miR-1249-5p
hsa-miR-1263
hsa-miR-1273d
hsa-miR-1304-3p
hsa-miR-149-3p
hsa-miR-149-5p
hsa-miR-150-3p
hsa-miR-155-5p
hsa-miR-185-5p
hsa-miR-188-3p
hsa-miR-18a-3p
hsa-miR-203a-5p
hsa-miR-205-3p
hsa-miR-208b-5p
hsa-miR-2117
hsa-miR-219a-1-3p
hsa-miR-219b-3p
hsa-miR-22-5p
hsa-miR-23b-5p
hsa-miR-30c-1-3p
hsa-miR-30e-3p
hsa-miR-3119
hsa-miR-3127-3p
hsa-miR-3127-5p
hsa-miR-3135b
hsa-miR-3140-3p
hsa-miR-3140-5p
hsa-miR-3150a-3p
hsa-miR-3163
hsa-miR-3199
hsa-miR-342-5p
hsa-miR-3607-3p
hsa-miR-3612
hsa-miR-3613-5p
hsa-miR-3667-5p
hsa-miR-3680-5p
hsa-miR-3692-5p
hsa-miR-370-5p
hsa-miR-384
hsa-miR-3934-3p
hsa-miR-423-3p
hsa-miR-4254
hsa-miR-4273
hsa-miR-4290
hsa-miR-4308
hsa-miR-4446-3p
hsa-miR-4472
hsa-miR-4510
hsa-miR-4524a-3p
hsa-miR-4524b-3p
hsa-miR-4528
hsa-miR-4529-5p
hsa-miR-455-3p
hsa-miR-4633-3p
hsa-miR-4638-5p
hsa-miR-4647
hsa-miR-4650-5p
hsa-miR-4659a-3p
hsa-miR-4659b-3p
hsa-miR-4660
hsa-miR-4661-5p
hsa-miR-4667-3p
hsa-miR-4671-5p
hsa-miR-4680-3p
hsa-miR-4682
hsa-miR-4684-3p
hsa-miR-4685-5p
hsa-miR-4691-3p
hsa-miR-4708-3p
hsa-miR-4721
hsa-miR-4728-5p
hsa-miR-4744
hsa-miR-4750-3p
hsa-miR-4757-3p
hsa-miR-4763-5p
hsa-miR-4776-3p
hsa-miR-4781-3p
hsa-miR-4782-3p
hsa-miR-4787-5p
hsa-miR-4789-3p
hsa-miR-485-5p
hsa-miR-488-3p
hsa-miR-5002-5p
hsa-miR-5006-5p
hsa-miR-5088-3p
hsa-miR-515-5p
hsa-miR-516a-5p
hsa-miR-518d-5p
hsa-miR-518e-5p
hsa-miR-518f-5p
hsa-miR-519a-5p
hsa-miR-519b-5p
hsa-miR-519c-5p
hsa-miR-519d-5p
hsa-miR-519e-5p
hsa-miR-520c-5p
hsa-miR-522-5p
hsa-miR-523-5p
hsa-miR-526a
hsa-miR-541-5p
hsa-miR-544b
hsa-miR-548at-3p
hsa-miR-557
hsa-miR-5572
hsa-miR-5580-5p
hsa-miR-5590-5p
hsa-miR-5591-5p
hsa-miR-5680
hsa-miR-5698
hsa-miR-5787
hsa-miR-580-5p
hsa-miR-582-3p
hsa-miR-589-3p
hsa-miR-597-3p
hsa-miR-6073
hsa-miR-6083
hsa-miR-6086
hsa-miR-609
hsa-miR-610
hsa-miR-6127
hsa-miR-6128
hsa-miR-6129
hsa-miR-6131
hsa-miR-629-5p
hsa-miR-650
hsa-miR-6502-3p
hsa-miR-6504-3p
hsa-miR-6507-3p
hsa-miR-6511a-3p
hsa-miR-6511b-3p
hsa-miR-6515-5p
hsa-miR-6516-3p
hsa-miR-652-5p
hsa-miR-660-5p
hsa-miR-661
hsa-miR-664a-5p
hsa-miR-6726-5p
hsa-miR-6740-5p
hsa-miR-6741-5p
hsa-miR-6742-3p
hsa-miR-6744-3p
hsa-miR-6751-5p
hsa-miR-6752-5p
hsa-miR-6760-5p
hsa-miR-6779-5p
hsa-miR-6780a-5p
hsa-miR-6782-5p
hsa-miR-6783-3p
hsa-miR-6785-5p
hsa-miR-6787-5p
hsa-miR-6794-5p
hsa-miR-6797-5p
hsa-miR-6799-5p
hsa-miR-6803-5p
hsa-miR-6804-5p
hsa-miR-6815-5p
hsa-miR-6828-5p
hsa-miR-6839-3p
hsa-miR-6842-5p
hsa-miR-6847-3p
hsa-miR-6855-5p
hsa-miR-6866-5p
hsa-miR-6870-3p
hsa-miR-6871-5p
hsa-miR-6875-3p
hsa-miR-6878-5p
hsa-miR-6883-5p
hsa-miR-6886-3p
hsa-miR-6894-3p
hsa-miR-7107-3p
hsa-miR-7156-5p
hsa-miR-7162-3p
hsa-miR-766-5p
hsa-miR-767-3p
hsa-miR-7704
hsa-miR-8053
hsa-miR-8083
hsa-miR-8085
hsa-miR-8089
hsa-miR-877-3p
hsa-miR-887-5p
hsa-miR-92a-1-5p
hsa-miR-939-3p

## Sheet: Table S2
Table S2. The miRNAs that were significantly differentially expressed between the EGFR mutated and EGFR wild-type LUAD patients in the GSE119268 dataset
miRNAs	P.Value
hsa-miR-362-3p	2.78e-07
hsa-miR-532-3p	8.5e-07
hsa-miR-500a-3p	1.08e-06
hsa-miR-362-5p	1.14e-05
hsa-miR-502-3p	2.26e-05
hsa-miR-532-5p	3.13e-05
hsa-miR-340-5p	7.26e-05
hsa-miR-30e-5p	7.51e-05
hsa-miR-660-5p	0.000279
hsa-miR-590-5p	0.000364
hsa-miR-223-3p	0.000438
hsa-miR-652-3p	0.000448
hsa-miR-224-5p	0.000528
hsa-miR-429	0.000643
hsa-miR-30c-5p	0.00127
hsa-miR-98-5p	0.00143
hsa-miR-3651	0.00212
hsa-miR-6126	0.0024
hsa-miR-664a-3p	0.00252
hsa-miR-181c-5p	0.00283
hsa-miR-130a-3p	0.00297
hsa-miR-151b	0.00405
hsa-miR-30e-3p	0.00432
hsa-miR-320c	0.00459
hsa-miR-30b-5p	0.00501
hsa-miR-324-5p	0.00655
hsa-miR-181d	0.00712
hsa-miR-100-5p	0.00717
hsa-miR-505-3p	0.00759
hsa-miR-30d-5p	0.00828
hsa-miR-6165	0.00876
hsa-miR-423-3p	0.0104
hsa-miR-181a-5p	0.0109
hsa-miR-320e	0.0114
hsa-miR-375	0.0118
hsa-miR-664a-5p	0.0119
hsa-miR-497-5p	0.0124
hsa-miR-320d	0.0129
hsa-miR-10a-5p	0.0135
hsa-miR-101-3p	0.0136
hsa-miR-320b	0.0139
hsa-miR-1	0.0157
hsa-miR-361-5p	0.0166
hsa-miR-6717-5p	0.0168
hsa-miR-218-5p	0.0172
hsa-miR-424-3p	0.0178
hsa-miR-155-5p	0.0187
hsa-miR-3137	0.0205
hsa-miR-195-5p	0.0206
hsa-miR-652-5p	0.0207
hsa-miR-23b-3p	0.0214
hsa-miR-26a-5p	0.0233
hsa-miR-4697-5p	0.0241
hsa-miR-4433-3p	0.0243
hsa-miR-3188	0.0244
hsa-miR-6131	0.0245
hsa-miR-3162-5p	0.0252
hsa-miR-143-3p	0.0255
hsa-miR-454-3p	0.0255
hsa-miR-186-5p	0.0262
hsa-miR-200a-3p	0.0267
hsa-miR-27b-3p	0.0298
hsa-let-7b-5p	0.0302
hsa-miR-183-5p	0.0313
hsa-miR-29c-3p	0.0319
hsa-miR-145-5p	0.0323
hsa-miR-17-3p	0.0331
hsa-miR-378a-3p	0.0408
hsa-miR-642a-3p	0.0411
hsa-miR-1183	0.0428
hsa-miR-103a-3p	0.0447
hsa-miR-151a-3p	0.0461
hsa-miR-320a	0.0469
hsa-miR-106b-5p	0.048
hsa-miR-34c-5p	0.0484
hsa-miR-5096	0.0489
hsa-miR-4484	0.0492

## Sheet: Table S3
Table S3. Nine miRNAs might be the targets for hsa-circ-0086414 and that were differentially expressed in patients with and without EGFR mutations
miRNAs
hsa-miR-660-5p
hsa-miR-30e-3p
hsa-miR-423-3p
hsa-miR-664a-5p
hsa-miR-155-5p
hsa-miR-652-5p
hsa-miR-6131
hsa-miR-1183
hsa-miR-103a-3p
